# Supplementary material for: Intellectual and Behavioral Phenotypes of Smith–Magenis Syndrome: Comparisons between Individuals with a 17p11.2 Deletion and Pathogenic RAI1 Variant
Source: Genes (Basel). 2023 Jul 25;14(8):1514. doi: 10.3390/genes14081514 (PMC10453904; doi:10.3390/genes14081514)
Supplement: Supplementary file 1 [file genes-14-01514-s001.zip]

Archive with 1 entries (1 files):
- genes-2505576-supplementary.pdf
